# Supplementary material for: Validation Analysis of the Polish-Translated Version of EmPHasis-10 Health-Related Quality of Life Questionnaire in Patients with Pulmonary Arterial Hypertension
Source: J Clin Med. 2026 Mar 6;15(5):2020. doi: 10.3390/jcm15052020 (PMC12986267; doi:10.3390/jcm15052020)
Supplement: Supplementary file 1 [file jcm-15-02020-s001.zip]

Archive with 1 entries (1 files):
- jcm-4127898-supplementary.pdf
